# Supplementary material for: Mathematical Modeling of the Effect of Pulsed Electric Field Mode and Solution Flow Rate on Protein Fouling during Bipolar Membrane Electroacidificaiton of Caseinate Solution
Source: Membranes (Basel). 2022 Feb 6;12(2):193. doi: 10.3390/membranes12020193 (PMC8877438; doi:10.3390/membranes12020193)
Supplement: Supplementary file 1 [file membranes-12-00193-s001.zip]

Archive with 1 entries (1 files):
- membranes-1549073-supplementary.pdf
